# Supplementary material for: Cuticular Hydrocarbons of Six Geographic Populations of Ips subelongauts in Northeastern China: Similarities and Evolutionary Hints
Source: Insects. 2025 Apr 3;16(4):384. doi: 10.3390/insects16040384 (PMC12027504; doi:10.3390/insects16040384)
Supplement: Supplementary file 1 [file insects-16-00384-s001.zip]

Archive with 1 entries (1 files):
- insects-3553086-supplementary.pdf
